# Supplementary material for: Adapting and Developing A Diabetes Prevention Intervention Programme for South Africa: Curriculum and Tools
Source: Int J Environ Res Public Health. 2023 Mar 2;20(5):4463. doi: 10.3390/ijerph20054463 (PMC10002357; doi:10.3390/ijerph20054463)
Supplement: Supplementary file 1 [file ijerph-20-04463-s001.zip]

Archive with 1 entries (1 files):
- ijerph-2199787-supplementary.pdf
